# Supplementary material for: Clinical characteristics of free flaps for oral and maxillofacial reconstruction: a retrospective study of 700 flaps over 3 years
Source: PeerJ. 2026 Jun 9;14:e21245. doi: 10.7717/peerj.21245 (PMC13262541; doi:10.7717/peerj.21245)
Supplement: Supplemental Information 6 [file peerj-14-21245-s006.xlsx]

## Sheet: Sheet1
patients_id	flap_count	crisis	poor lifestyle habits	Prior chemoradiotherapy	Postoperative length of stay	Intraoperative blood loss	BMI	Medical cost	Duration of surgery	diabetes mellitus	hypertension
1	2	1	0	0	28	1000	19.9219	103398	7.13	0	0
2	1	1	0	0	11	1100	16.1328	60805.6	6.9	0	0
3	1	1	0	0	12	600	20.5896	49375	9.4	0	0
4	1	1	1	0	10	800	21.8776	29863.5	5.03	0	0
5	2	1	0	0	20	700	21.7153	75957.5	7.7	1	1
6	1	1	0	0	15	700	19.1001	48475.9	5.9	0	0
7	1	1	0	0	24	500	21.1265	48474.4	10.6	0	0
8	1	1	1	1	36	450	19.1406	82291	7.2	0	0
9	2	1	0	1	29	300	21.1773	185849	7.5	0	0
10	1	1	1	0	13	500	25	67792.6	6	0	0
11	1	1	0	0	14	500	22.0023	58230.1	6.6	1	1
12	1	1	1	0	47	600	18.6166	84959.3	8.5	0	0
13	1	1	0	0	25	800	25.3498	68668.6	7.8	1	1
14	2	1	1	0	38	600	21.4525	132354	7.08	0	0
15	2	1	1	0	14	300	27.474	97248.4	13.3	0	0
16	2	1	1	0	31	350	21.1719	113390	8.05	1	1
17	1	1	0	0	23	650	23.8918	66049.5	9.55	0	0
18	1	1	1	0	32	800	22.3863	77728.6	9.7	0	0
19	1	1	0	0	11	500	18.1791	46336.2	6.03	0	0
20	1	1	1	1	12	450	20.9343	49730.4	6.6	1	0
21	2	1	1	0	28	350	19.7245	100010	8.3	1	1
22	1	1	0	0	18	1000	23.4375	71732.4	8.06	0	0
23	1	1	0	0	20	400	21.7575	53605.5	7.7	0	0
24	1	1	0	0	22	600	27.1809	76007.5	8.8	0	1
25	1	1	1	0	19	900	18.6721	55585.8	9.4	0	0
26	1	1	0	0	13	800	20.3894	57392.6	7.5	1	0
27	2	1	1	0	33	450	20.8429	101243	9.1	0	1
28	1	1	0	0	5	350	20.7897	43780.1	6.8	1	1
29	1	1	0	0	21	850	21.1111	68887.6	12.5	0	0
30	1	1	0	0	8	1200	17.5717	39734.7	7.7	0	0
31	1	1	0	0	15	900	17.3611	62864.9	8.6	0	0
32	1	1	0	0	21	850	20.7612	67258.6	9.2	0	0
33	1	1	1	0	12	550	19.3965	54929.7	6.5	0	0
34	1	1	0	1	14	800	22.4913	49222.8	5.6	0	0
35	1	1	0	1	15	200	15.5709	58121.8	5.4	0	1
36	1	1	1	0	26	700	15.3543	72866.8	12	0	0
37	1	1	1	0	21	850	21.0836	74865.9	8.1	0	0
38	1	1	1	0	17	550	24.0221	61226.9	9.7	0	1
39	1	1	0	0	35	500	26.9598	93033.8	7.3	0	1
40	1	1	0	0	14	850	21.0516	77282.7	7.42	0	1
41	1	1	0	0	25	600	23.5666	98268.2	11	0	0
42	1	1	0	0	21	550	20.7667	60790	7.1	0	0
43	2	1	1	0	21	250	28.9017	58367	8.3	0	0
44	1	1	1	0	14	250	23.218	43181.2	7.6	0	0
45	1	1	1	0	27	1350	22.4913	56315.3	6.9	0	0
46	2	1	0	0	18	1900	22.768	98532.9	9.2	0	0
47	1	1	0	0	27	3300	22.4609	98370	9.2	0	0
48	1	1	0	0	8	450	21.7373	43881.1	8.3	0	0
49	1	1	0	0	13	450	29.6749	64599.9	8.4	0	0
50	1	1	1	0	27	550	32.9507	75058.8	6.9	0	1
51	1	1	0	0	27	500	18.2143	58110	8.8	0	0
52	1	1	1	0	14	500	25.2082	69561.4	9.25	1	0
53	1	1	0	0	20	750	22	86094.9	8.9	0	0
54	1	1	0	0	22	500	23.5172	59105	6.3	0	0
55	1	1	0	1	22	400	24.9135	73004.2	5.75	0	1
56	1	1	0	1	13	200	19.9704	49473.1	7.1	0	0
57	2	1	0	0	15	550	16.7326	62313.3	7.5	0	0
58	1	1	1	0	12	100	19.9184	33498.9	4.83	0	1
59	1	1	0	0	23	1000	22.112	72315.5	11.1	0	0
60	1	1	0	0	14	2600	23.729	54827.1	7.6	0	0
61	1	1	1	0	43	700	21.4062	96330.2	11.5	0	0
62	1	1	1	0	15	700	29.2421	49852.8	7.8	0	0
63	1	1	1	0	21	480	25.5296	56671.5	7.3	0	0
64	1	1	0	0	9	1300	23.0435	39902.4	7.9	0	0
65	1	1	1	0	12	210	22.2491	37531.8	4.8	0	0
66	1	1	0	1	10	600	16.1565	375778	5.3	0	0
67	1	1	0	0	27	350	23.737	50613.7	7.4	1	1
68	1	1	1	0	13	400	26.0062	39870.9	9.2	0	0
69	1	1	1	0	14	400	17.8145	52562.9	7.4	0	0
70	1	0	1	1	22	700	21.2305	90052.5	10.35	0	1
71	1	0	0	0	18	550	16.6171	65702.5	9.45	0	1
72	1	0	0	0	15	450	20.8048	68293.4	8.44	0	0
73	1	0	0	0	8	500	27.2392	41520	6.15	0	0
74	1	0	1	0	9	1000	21.1263	63906.4	8.18	0	0
75	1	0	1	1	9	300	23.6328	33854	7.1	0	0
76	1	0	0	0	12	500	24.093	45416	6.28	0	1
77	1	0	0	0	16	1000	22.7344	75901.8	9.27	0	0
78	1	0	0	0	11	750	20.5693	43134.1	8	0	0
79	1	0	0	1	7	450	29.0437	40116.9	6.24	0	0
80	1	0	0	0	12	400	19.4211	47335.6	9.27	0	0
81	1	0	0	0	15	700	17.1773	54250.9	7.25	0	0
82	1	0	0	0	16	450	23.8424	55233.4	7.48	0	0
83	1	0	0	0	8	500	21.9875	36635.9	6.05	0	0
84	1	0	1	0	20	1000	22.1966	69226.1	10.15	0	0
85	1	0	0	0	13	600	22.8529	64765.3	8.1	0	0
86	1	0	1	1	22	200	15.6959	47891	4	0	0
87	1	0	0	0	24	400	21.1939	63013.8	8.3	0	0
88	1	0	0	0	9	400	24.0928	75364.7	7.59	0	0
89	1	0	1	0	10	650	24.7567	52448.2	6.58	0	0
90	1	0	0	0	3	1300	19.9816	73758.3	14	0	0
91	1	0	1	0	15	1350	25.2595	53009.7	7.05	0	0
92	1	0	0	0	13	500	23.9453	44299.8	7.35	0	0
93	1	0	0	0	16	300	25.8546	40601.1	6.1	0	0
94	1	0	0	0	22	300	24.1314	92830.4	8.37	1	0
95	1	0	0	0	18	200	21.875	47024.4	8.45	0	1
96	1	0	1	0	19	650	21.7143	47605.3	8.2	0	0
97	1	0	0	0	12	600	21.6263	68113.7	8.3	0	0
98	1	0	1	0	10	600	15.7808	58197	8.58	0	0
99	1	0	0	0	11	930	24.0055	46108.6	5.3	0	0
100	1	0	0	0	9	400	28.0624	51214.3	5.36	0	0
101	1	0	0	0	7	650	19.4464	49094.5	7.23	0	0
102	1	0	1	0	14	400	19.5312	49382.6	7.1	1	0
103	1	0	0	1	16	1550	19.0039	76581.2	11.07	0	0
104	1	0	1	0	20	300	23.3091	48855	8.45	0	1
105	1	0	1	0	18	900	24.7199	62993.5	8.4	0	0
106	1	0	0	0	8	500	23.4948	31337	5.02	0	0
107	1	0	0	0	22	450	18.2823	61665	6.55	0	0
108	1	0	0	0	36	500	18.2518	89411.3	9.03	0	0
109	1	0	0	0	7	700	19.9087	35735.5	6.27	0	0
110	1	0	0	0	8	500	28.3871	32161.9	6.05	0	0
111	1	0	0	0	16	950	20.0713	53710.8	6.2	0	0
112	1	0	0	0	21	1500	24.22	75044.3	8.16	1	0
113	1	0	1	0	17	700	26.2204	58317.1	9.15	0	0
114	1	0	1	0	18	500	21.8325	55932.2	9.55	0	0
115	1	0	1	0	38	400	23.5262	92583.3	6.35	0	0
116	1	0	0	0	24	600	26.9127	48045.8	8.3	0	0
117	1	0	0	0	10	400	20.7008	47285.3	6.33	0	0
118	1	0	0	0	20	600	18.9578	69665.7	9.15	1	0
119	1	0	0	1	20	300	19.2653	58315.6	8.29	0	0
120	1	0	0	0	12	1050	21.2047	54904.3	7.17	0	0
121	1	0	0	0	11	200	24.0484	53447.3	6.4	1	1
122	1	0	0	0	11	300	26.8858	37520.1	8.44	1	1
123	1	0	1	0	20	300	19.594	61955.9	8.15	0	0
124	1	0	0	0	46	1100	24.641	73206.6	8.2	0	0
125	1	0	0	0	15	850	23.0546	59966.8	8.43	0	0
126	1	0	1	0	12	400	23.6547	37156.1	7.3	0	0
127	1	0	1	0	11	450	21.3629	52357.1	9.15	0	0
128	1	0	0	0	11	600	27.7211	41135.9	5.58	0	0
129	1	0	1	0	11	500	18.7109	46113.4	7.1	0	0
130	1	0	0	0	13	700	21.1328	41301	9.43	0	0
131	1	0	1	0	14	500	25.1486	46785.4	6.4	0	0
132	1	0	0	0	12	350	25.124	41838.6	6.47	0	1
133	1	0	0	0	12	300	25.8222	51640.7	5.16	0	1
134	1	0	0	0	11	1000	22.2266	50387.4	8.4	0	0
135	1	0	0	0	7	400	21.9574	30603.8	2.03	0	0
136	1	0	0	0	19	450	23.1641	47134.9	7.07	1	1
137	1	0	0	0	11	1500	22.7204	38806.1	7.44	0	0
138	1	0	1	0	15	900	20.5693	57570.2	8	0	0
139	1	0	0	0	12	550	20.9365	40107.9	9	0	0
140	1	0	1	0	11	500	27.9662	47599.5	7.3	0	0
141	1	0	1	0	13	900	18.7305	60145.3	8.32	0	0
142	1	0	1	0	18	500	22.872	54875.2	7.33	0	0
143	1	0	1	0	9	800	19.047	49789.6	9.19	0	0
144	1	0	0	0	8	1500	28.7347	35449.9	3.47	1	0
145	1	0	0	0	10	400	24.4141	53799	7.04	0	1
146	1	0	0	0	15	500	24.1795	51967.3	8.15	0	1
147	1	0	0	0	30	800	19.7975	40450.2	8.4	0	1
148	1	0	1	0	13	1000	27.102	68359	10.55	1	1
149	1	0	0	1	15	1700	22.3923	51638.7	8.41	0	0
150	1	0	1	0	11	450	22.1384	56379.2	6.24	0	0
151	1	0	0	1	11	400	18	45356.8	8.39	0	0
152	1	0	1	0	12	800	21.3648	49037.1	8.13	0	0
153	1	0	0	0	17	1000	21.2109	49599.9	7.54	0	1
154	1	0	0	1	12	500	21.6713	41421.8	6.4	0	0
155	1	0	1	0	11	900	24.7567	52448.2	7.34	0	0
156	1	0	0	0	12	400	25.9614	43757.9	7.56	0	0
157	1	0	0	0	25	800	25.3498	68668.6	7.5	1	1
158	1	0	1	0	17	800	26.61	44956.6	8.31	1	0
159	1	0	1	0	20	450	19.219	62311.1	7.05	0	0
160	1	0	1	0	20	1200	21.5019	59716.2	21.2	0	0
161	1	0	0	1	12	750	21.7545	49025.4	8.05	0	0
162	1	0	0	0	21	600	18.2868	75524.6	7.44	0	0
163	1	0	1	0	20	1500	24.7556	75524.6	8.54	1	1
164	1	0	0	0	26	350	18.4685	70417.1	6.3	0	0
165	1	0	1	0	17	300	31.3672	58284.5	8.48	0	1
166	1	0	0	0	9	2150	30.8594	47723.1	6.18	0	0
167	1	0	0	0	9	1000	19.5854	53653.1	9.19	0	0
168	1	0	0	0	12	400	22.038	44269.2	4.5	0	0
169	1	0	0	0	25	500	21.4207	51955.9	5.48	0	0
170	1	0	1	0	15	100	19.4531	52742.6	6.17	0	0
171	1	0	0	0	15	300	24.974	38319.5	9.2	0	0
172	1	0	1	0	14	700	23.5813	56961.9	9.32	0	0
173	1	0	0	1	12	400	20.1953	48707.2	7.5	0	0
174	1	0	0	0	16	700	19.5651	63388.9	11	0	0
175	1	0	0	0	15	400	23.3091	77989.3	7.31	0	0
176	1	0	0	0	14	900	17.8893	56768.5	7.11	0	0
177	1	0	1	0	8	200	20.9407	30989.6	5.1	0	0
178	1	0	1	0	17	400	19.5156	56192.1	7.2	0	0
179	1	0	1	0	39	1000	17.4839	72335.4	12.05	0	0
180	1	0	1	0	9	1000	22.2222	25821.3	4.26	0	0
181	1	0	0	1	43	650	25.5428	76356.1	6.36	1	0
182	1	0	0	0	13	300	23.6366	44820.8	7.15	0	0
183	1	0	1	0	14	400	21.8963	47377	5	0	0
184	1	0	1	0	13	900	21.8106	47377	8.35	0	0
185	1	0	0	0	13	900	17.6254	40420.9	7.3	0	0
186	1	0	0	0	15	550	18.1213	43097.8	7.17	0	0
187	1	0	0	0	19	550	20.2812	56372.2	7.12	0	0
188	1	0	0	0	14	950	22.2137	53644.3	6.4	0	0
189	1	0	1	0	19	700	30.9023	55372.1	9.35	1	1
190	1	0	1	0	11	700	21.875	41698.7	6.36	0	1
191	1	0	0	0	9	1200	27.034	56443.2	9.25	0	0
192	1	0	1	0	20	400	23.9453	62701.3	9.1	1	0
193	1	0	0	0	8	1100	22.3923	36183.2	7.05	0	0
194	1	0	1	0	14	300	20.3894	50657.5	6.45	0	1
195	1	0	0	1	14	1000	20.5904	51893.1	7.41	0	1
196	1	0	0	0	17	700	23.1473	57513.6	8.35	1	0
197	1	0	0	0	18	600	16.751	54618.7	7.1	1	0
198	1	0	0	0	9	800	26.2985	44290.1	7.18	0	0
199	1	0	1	0	12	700	25.0138	50530.8	7.1	0	0
200	1	0	0	0	8	550	20.3428	43079.2	4.45	1	1
201	1	0	0	0	11	400	20.3428	28992.2	5.1	0	1
202	1	0	0	0	18	500	19.7612	54029.3	9.25	0	1
203	1	0	1	0	15	400	35.1562	37268.7	5.1	0	0
204	1	0	0	0	11	700	24.5778	48506.4	8.3	0	0
205	1	0	0	0	18	800	28.5938	53597.8	9.18	0	0
206	1	0	1	0	15	800	16.3668	66487.5	7.22	0	0
207	1	0	0	0	18	900	35.2438	63765.3	8.07	0	0
208	1	0	0	0	7	600	24.5778	40655.9	7.2	0	0
209	1	0	1	0	13	350	21.3001	51342.9	9.5	0	0
210	1	0	0	0	15	700	17.4367	47828.6	6.2	0	0
211	1	0	1	0	9	300	19.0234	35643.4	7.25	0	0
212	1	0	0	0	16	700	28.441	32812.3	9.28	0	0
213	1	0	0	1	24	550	24.4628	63920.8	7.36	0	0
214	1	0	1	0	11	500	29.2571	46764.4	8.3	0	0
215	1	0	0	0	10	800	30.4438	41374.7	5.53	0	0
216	1	0	1	0	8	400	19.2901	33522.9	4.5	0	1
217	1	0	0	0	12	700	20.3906	44821.8	7.08	0	0
218	1	0	1	0	12	450	23.072	35159	7.39	0	0
219	1	0	1	0	13	800	30.5197	55453.2	12.06	0	0
220	1	0	1	0	12	500	21.9076	59050.8	6.3	0	0
221	1	0	0	0	8	350	17.4429	29080.2	5.45	0	0
222	1	0	1	0	13	550	23.1247	53456	8.1	1	0
223	1	0	1	0	18	350	25.5983	54596.7	8.4	0	0
224	1	0	1	0	8	300	23.5294	43930	6.13	0	0
225	1	0	1	0	10	600	17.8125	58945.6	9.2	0	0
226	1	0	0	0	8	400	20.4518	31722.3	4.08	0	0
227	1	0	0	0	8	700	19.4667	44900.2	9.22	0	0
228	1	0	0	0	13	700	19.7885	43980.1	7.31	0	0
229	1	0	0	1	11	750	19.0635	45239.5	8.25	0	0
230	1	0	0	0	7	450	15.9546	45120.6	8	0	0
231	1	0	1	0	11	800	23.3091	49724.8	9.47	0	1
232	1	0	1	0	13	500	19.0785	48157.5	7.15	0	0
233	1	0	1	0	3	250	18.3985	46061.4	6.2	0	1
234	1	0	1	1	12	350	20.3223	48157.5	6.25	0	0
235	1	0	1	0	11	400	16.745	52596.3	5.4	0	0
236	1	0	1	0	12	630	23.6226	47121.9	9.05	0	0
237	1	0	0	1	23	700	19.4464	53922.2	11.1	0	0
238	1	0	1	0	10	1000	23.1837	33550.8	7.25	0	0
239	1	0	0	1	14	280	16.911	61859.2	6.58	0	0
240	1	0	0	0	10	400	18.8554	50091.3	7.25	0	0
241	1	0	0	0	12	1000	21.436	52569	6.23	0	0
242	1	0	1	0	25	300	18.8271	75430.2	7	0	0
243	1	0	0	0	24	200	20.5693	64678.5	6	0	0
244	1	0	1	0	29	850	20.1143	81424.6	9.15	0	0
245	1	0	0	1	14	700	21.6829	46219.2	6.27	0	0
246	1	0	0	0	17	900	21.6406	57249.6	12.2	0	0
247	1	0	1	0	12	400	20.1653	58434.9	6.25	0	0
248	1	0	1	1	12	520	22.0069	38926	7.55	0	0
249	1	0	1	0	14	600	30.5051	39317.2	5.3	0	0
250	1	0	0	0	14	400	24.0583	47540.6	5.57	1	0
251	1	0	1	0	12	150	22.112	39059.1	5.49	0	0
252	1	0	0	0	13	350	19.3452	68938.4	7.5	0	0
253	1	0	1	0	11	1700	22.3529	61684.8	8.1	0	1
254	1	0	1	0	12	800	19.481	52069.3	7.47	0	0
255	1	0	0	0	14	450	20.4294	52080.8	5.5	0	1
256	1	0	0	0	11	1750	21.7545	56246.8	12.5	0	0
257	1	0	0	0	16	300	21.2279	43861.4	7.4	1	1
258	1	0	1	0	11	300	16.7573	40593.6	7.45	0	0
259	1	0	1	0	9	750	27.1103	33705.7	7.4	0	0
260	1	0	0	0	16	600	22.9412	51664.5	8.15	0	0
261	1	0	0	0	11	650	26.3179	35878.6	7.29	0	0
262	1	0	1	0	7	500	22.0517	50784.8	5	0	0
263	1	0	0	1	11	300	22.8329	36122.2	4.55	1	1
264	1	0	0	1	17	300	24.3418	49398.7	7.05	0	0
265	1	0	1	0	22	800	20.7491	69125.9	8.3	0	0
266	1	0	0	0	15	800	17.5383	56457.4	9.03	0	0
267	1	0	0	0	22	620	17.3187	53349.2	10.32	0	0
268	1	0	0	0	22	450	20.4152	68930.3	9.5	0	0
269	1	0	0	0	13	400	18.8889	51445.1	5.15	0	1
270	1	0	1	0	12	350	20.702	40950.1	7.31	0	1
271	1	0	0	1	11	450	23.3242	52802.1	7.4	0	1
272	1	0	0	0	13	800	21.875	58231.7	6.51	0	1
273	1	0	0	0	8	550	23.1473	40386	7.03	0	1
274	1	0	0	0	25	600	19.3078	62360	11.15	0	0
275	1	0	0	0	16	670	21.5458	34979.5	6.26	0	1
276	1	0	0	0	13	400	20.1348	43215.5	7.36	0	0
277	1	0	0	0	9	650	18.3143	38885.2	5.46	0	0
278	1	0	1	0	14	400	24.2969	39821.4	7.05	0	0
279	1	0	0	0	14	600	26.1719	42306	8.35	0	0
280	1	0	1	0	11	400	22.6172	44907.4	8.26	0	0
281	1	0	0	0	13	250	23.74	52121.1	5.52	1	1
282	1	0	0	0	13	650	26.6299	47847	7.24	0	1
283	1	0	1	0	15	850	26.4453	58733.7	8	1	1
284	1	0	1	0	11	300	22.0312	39881	7.17	0	0
285	1	0	0	1	15	200	21.8144	44119.6	8.3	0	0
286	1	0	0	0	11	450	20.2667	47133	6.25	0	0
287	1	0	0	0	8	50	25.8478	34638.5	4.07	1	1
288	1	0	1	0	12	550	20.3857	39864.5	7.35	0	0
289	1	0	0	0	7	700	21.7776	41003.9	4.43	0	0
290	1	0	0	0	7	200	22.7333	20294.2	3.52	0	1
291	1	0	0	0	9	800	18.7783	50244.3	8.11	0	0
292	1	0	0	1	17	400	21.9916	41787.3	5.32	1	0
293	1	0	1	0	9	300	23.8343	29965.2	5.4	1	0
294	1	0	0	0	10	600	26.5197	55002.3	8.35	0	1
295	1	0	1	0	11	500	31.5617	47926.6	8.3	1	1
296	1	0	1	0	13	500	21.303	51745.6	8.5	0	0
297	1	0	1	0	11	500	24.1522	51745.6	6.35	0	1
298	1	0	0	0	10	800	23.0078	57671.7	8.01	0	0
299	1	0	0	0	9	200	23.1009	32139.9	5.19	0	0
300	1	0	1	0	9	700	25.6055	47815.1	9.11	0	0
301	1	0	0	0	14	400	22.8329	37567.8	5.54	0	0
302	1	0	0	0	12	500	24.3296	42294	7.36	0	0
303	1	0	0	0	10	500	23.4375	43856	8.05	0	0
304	1	0	0	0	7	450	22.8538	43856	7.04	0	0
305	1	0	0	0	14	950	23.0546	43945.6	10.43	0	0
306	1	0	0	0	8	450	23.3333	30331.4	5.49	0	0
307	1	0	0	0	16	400	20.6035	65066	8.18	1	1
308	1	0	1	0	21	650	22.2656	53566.6	10.45	0	0
309	1	0	0	0	15	500	18.75	55660.7	8.58	0	0
310	1	0	0	0	8	500	20.5859	41671.4	7.5	0	0
311	1	0	0	1	9	650	22.1877	45440.5	8.33	0	0
312	1	0	0	0	9	550	27.7671	45440.5	6.55	0	0
313	1	0	0	0	7	400	27.6742	34594	6.13	0	1
314	1	0	0	0	21	200	20	45577.4	7.14	0	0
315	1	0	0	1	12	200	17.1045	42806.7	6.01	0	0
316	1	0	0	1	14	1100	18.9619	61175.2	7.08	0	0
317	1	0	0	0	13	600	22.7709	57687.1	7.2	0	0
318	1	0	0	0	12	350	26.8444	42158.8	7.55	0	0
319	1	0	0	0	10	750	25.4777	45964.1	9.16	0	0
320	1	0	0	0	12	300	21.0614	42178.1	7.06	0	1
321	1	0	1	0	12	950	16.6797	42178.1	9.5	0	0
322	1	0	0	0	17	1200	20.0539	56669.5	10.57	0	0
323	1	0	1	0	19	900	22.5861	77383.4	12.55	0	0
324	1	0	1	0	16	400	24.4627	69358.1	9.14	0	0
325	1	0	0	0	12	200	26.8358	31101.3	5.23	0	0
326	1	0	0	0	12	350	23.4375	31101.3	7.52	0	0
327	1	0	0	0	13	800	17.3611	40061.2	8.35	0	0
328	1	0	0	0	13	270	21.4709	42559.4	8.56	0	0
329	1	0	1	0	14	400	22.3908	49389.6	8.15	0	1
330	1	0	0	0	16	350	21.8715	55214.3	7.3	0	0
331	1	0	0	0	8	300	18.4436	38575.4	7.5	0	0
332	1	0	1	0	14	500	19.8347	55214.3	8.12	0	0
333	1	0	1	0	12	400	19.5933	67996.5	6.32	0	0
334	1	0	0	0	13	1200	24.841	52873.5	9.29	0	0
335	1	0	0	0	11	300	23.3923	60777.6	5.45	0	0
336	1	0	0	0	21	1300	20.9633	63533.8	12.03	0	0
337	1	0	0	0	16	1000	24.6094	46187.1	7.32	0	0
338	1	0	0	0	17	850	23.0315	77145.4	10	0	1
339	1	0	0	0	15	550	28.0314	54590.7	7.21	0	0
340	1	0	1	0	16	550	23.1641	55942.2	9.2	0	1
341	1	0	1	0	7	200	21.8827	43373.1	4.52	0	0
342	1	0	0	0	16	200	17.4818	60981.9	5.49	0	0
343	1	0	0	0	10	1700	20.2388	81324.4	7.24	0	0
344	1	0	0	0	15	150	20.3159	43602.6	6.1	0	0
345	1	0	0	0	12	300	22.7732	67390.2	6.05	0	0
346	1	0	0	0	13	300	21.6016	32015.9	6.05	0	0
347	1	0	1	0	14	700	21.83	45818.6	4.39	0	0
348	1	0	1	0	18	550	26.5812	59177.8	11.1	0	0
349	1	0	0	0	17	300	25.7819	72820.4	7.42	0	0
350	1	0	0	0	7	150	27.5482	54987.3	4	0	0
351	1	0	0	0	8	850	23.4948	38994.1	7.3	0	0
352	1	0	0	0	10	450	22.3432	51815.8	8.14	0	1
353	1	0	0	0	25	750	20.5714	95163.9	10.13	0	0
354	1	0	1	0	14	800	19.8352	58767	7.45	1	0
355	1	0	0	0	11	1350	17.2005	62518	8.36	0	0
356	1	0	0	0	11	100	27.0135	45379	7.26	0	0
357	1	0	0	0	10	300	19.9111	75877.4	8.13	0	0
358	1	0	0	0	9	300	24.6097	39889.3	8.09	0	1
359	1	0	0	0	14	900	20.9275	46792.8	9.19	0	1
360	1	0	0	0	11	500	21.4525	53691.6	7.37	0	0
361	1	0	1	0	11	600	19.3772	53691.6	7.51	0	0
362	1	0	1	1	12	1200	23.8424	47778.2	8.42	0	0
363	1	0	1	0	29	1100	23.5218	63101.9	9.2	1	0
364	1	0	0	0	21	900	25.4297	59365.4	6.4	1	0
365	1	0	1	0	9	1000	26.5744	39628.3	7.23	0	0
366	1	0	0	0	38	2200	24.5675	86394.4	10.42	1	0
367	1	0	0	0	23	800	23.0224	65417.2	7.51	0	0
368	1	0	1	0	18	350	25.2976	52291	7.25	0	1
369	1	0	1	0	18	500	17.4048	79565.8	10.5	1	0
370	1	0	0	0	31	800	18.6593	60894.4	8.43	0	0
371	1	0	1	0	9	800	20.202	57183.8	7.1	0	0
372	1	0	1	0	16	600	24.677	53648.5	8.55	0	0
373	1	0	1	0	11	1550	21.1073	51230.4	7.02	0	0
374	1	0	1	0	15	900	25.8166	43991	7.59	0	1
375	1	0	0	0	8	900	25.6369	68188	6.45	0	0
376	1	0	0	1	16	1250	20.0893	57301.6	8.43	0	0
377	1	0	1	0	18	1100	16.2835	58203.9	8.22	0	0
378	1	0	0	0	10	550	22.1875	53211.6	7.24	0	0
379	1	0	0	0	14	250	25.9107	54255.4	7.21	1	0
380	1	0	1	0	13	300	16.7284	54255.4	4.56	0	0
381	1	0	1	0	8	250	29.9308	56099.4	7.2	0	0
382	1	0	0	1	28	500	22.1234	78968.9	9.34	0	0
383	1	0	1	0	4	350	25.8645	33361.2	6.3	0	0
384	1	0	0	0	8	800	22.2304	53870.3	6.58	0	0
385	1	0	0	0	9	600	24.2215	44952.9	7.26	0	0
386	1	0	0	0	37	2550	24.8447	68512.4	8.45	0	1
387	1	0	0	0	8	2300	24.7111	52573	6.4	1	1
388	1	0	0	1	15	400	23.2507	42172.1	6.54	0	0
389	1	0	0	1	9	500	19.0618	42172.1	7	0	0
390	1	0	1	0	15	500	29.3359	70797.6	5.35	1	1
391	1	0	0	0	29	850	26.8386	96326.8	10.54	0	1
392	1	0	0	1	8	150	17.8506	40228.1	3.35	0	0
393	1	0	0	0	12	500	24.8016	60856.9	6.3	1	1
394	1	0	0	1	11	550	22.5391	31203.7	4.5	0	0
395	1	0	0	0	8	800	21.3704	27939.8	7.06	0	0
396	1	0	0	0	12	300	22.0526	68771.1	4.35	0	1
397	1	0	0	0	34	400	30.3765	62908.2	6.3	1	1
398	1	0	1	0	8	400	19.9121	45316.2	7.23	0	0
399	1	0	1	0	11	150	17.9158	42616.7	6.27	0	0
400	1	0	0	0	27	1100	20.3125	48168.8	6.57	0	0
401	1	0	0	0	14	300	17.7999	58525.9	7.42	0	0
402	1	0	0	1	14	480	20.9306	49713.5	7.24	0	0
403	1	0	0	0	9	900	20.8	47303.6	6.32	0	0
404	1	0	0	0	11	250	25.3569	64982.6	5.59	0	0
405	1	0	0	0	10	1650	17.898	57822.4	4.16	0	1
406	1	0	0	0	15	400	24.9962	50839.3	9.1	0	0
407	1	0	1	0	15	800	21.0772	66829.2	7.44	0	0
408	1	0	0	0	11	800	23.6678	63109.3	4.45	0	1
409	1	0	0	0	11	400	28.5156	62828.3	6.25	0	1
410	1	0	1	0	20	550	18.7263	61811.1	8.12	0	1
411	1	0	0	0	8	400	28.1778	47043	7.43	0	1
412	1	0	0	0	15	1000	27.1809	56674.5	8.59	0	0
413	1	0	0	0	9	250	22.2674	35568.1	4.47	0	0
414	1	0	1	0	19	300	25.5859	51727.6	7.5	0	0
415	1	0	1	0	21	400	20.6562	54383.2	8.37	0	0
416	1	0	0	0	14	1000	21.3039	45615.4	12.2	0	0
417	1	0	1	0	18	650	22.756	46829.8	9.02	0	0
418	1	0	0	0	28	500	19.8914	50492.4	6.51	0	0
419	1	0	0	0	15	450	25.7643	44393.6	8.33	0	0
420	1	0	1	0	11	350	21.875	56249.3	8.35	0	0
421	1	0	1	0	17	350	20.5882	55878.9	9.15	0	0
422	1	0	0	0	20	1500	28.8235	65273	11.17	0	1
423	1	0	0	0	11	350	26.6413	45896.1	5.2	0	1
424	1	0	0	0	11	300	19.0376	55840.3	7.2	0	1
425	1	0	0	0	10	550	27.0672	60680.7	6.15	1	0
426	1	0	0	1	13	900	24.6373	49760.7	8.44	0	0
427	1	0	0	0	9	450	25.2926	38793	6.35	0	1
428	1	0	0	0	8	1400	24.5994	40036.4	5.35	0	0
429	1	0	0	0	11	450	21.6041	50458.4	6.5	0	0
430	1	0	0	0	15	450	30.4367	61477.7	6.37	0	0
431	1	0	0	0	7	250	32	34336.7	5.1	0	0
432	1	0	0	0	16	500	20.5714	66618	6.5	0	0
433	1	0	0	0	9	800	28.0863	62051.6	10.58	1	1
434	1	0	0	0	14	600	14.2941	57810.5	7.1	0	0
435	1	0	0	0	15	450	23.7812	65532.5	8.25	0	0
436	1	0	1	0	15	350	19.8903	48501.2	8.23	0	0
437	1	0	1	0	15	450	19.7222	58505.4	7.55	0	0
438	1	0	0	0	7	600	24.8889	44829.2	4.53	0	0
439	1	0	1	0	16	2500	24.8669	72909.1	7.55	0	1
440	1	0	1	0	10	1300	16.1354	79188.3	8.45	0	0
441	1	0	0	0	12	1200	26.8054	52815.5	7.3	0	0
442	1	0	0	0	13	600	22.1297	56581.3	7.16	0	0
443	1	0	0	1	12	500	19.8047	44376.8	7.3	0	0
444	1	0	0	0	15	200	17.0745	56337.8	4.28	0	0
445	1	0	0	0	15	350	23.045	62179.8	7.5	1	0
446	1	0	0	1	19	250	13.8504	69451.9	5.25	0	0
447	1	0	0	1	13	350	19.9481	48258.8	8.45	0	0
448	1	0	0	0	12	300	19.2344	65245.3	5.4	0	0
449	1	0	0	0	15	300	21.3111	56148.4	10.3	0	0
450	1	0	0	0	13	470	19.1406	53947.8	9.02	0	0
451	1	0	0	0	14	550	24.0933	61915.3	10.5	0	0
452	1	0	1	0	10	1200	26.5723	54108.1	9.19	0	0
453	1	0	0	0	19	450	20.6255	50861.7	7	0	0
454	1	0	0	1	10	500	24.3551	42455.1	8.05	0	1
455	1	0	0	0	10	450	32.5085	47027	8.04	0	1
456	1	0	0	0	26	350	21.1328	74705.2	6.29	0	0
457	1	0	0	0	26	350	26.1524	49945.6	7.5	0	0
458	1	0	0	0	14	850	21.5911	47335.2	8.1	0	0
459	1	0	0	1	8	500	18.5859	36545.4	6.46	0	0
460	1	0	0	0	12	1100	21.2515	70684.9	10.25	0	0
461	1	0	1	0	11	550	19.735	33817.6	4.4	1	0
462	1	0	0	0	11	700	22.1875	50051.3	7.4	0	0
463	1	0	1	0	11	450	21.0938	59671.1	9.23	0	0
464	1	0	0	0	9	280	21.157	27959.7	5.27	0	0
465	1	0	0	0	14	750	20.0288	64850.5	8.15	0	0
466	1	0	1	0	20	300	24.1522	73017.9	4.46	0	0
467	1	0	1	0	12	750	20.7157	54452.3	8.12	0	0
468	1	0	1	0	17	300	20.7897	66601.1	7.2	0	0
469	1	0	0	0	11	500	26.497	56110.9	4.18	0	0
470	1	0	0	0	10	800	27.0707	51778.8	7.5	0	1
471	1	0	1	0	11	700	17.1468	62547.7	7.05	0	0
472	1	0	0	0	11	600	21.4031	49351	7.44	0	0
473	1	0	0	0	18	600	20.0551	60816.2	8.51	0	0
474	1	0	0	0	9	850	20.3092	53323	4.5	0	0
475	1	0	0	0	10	650	23.6547	31722.3	5.25	0	0
476	1	0	1	0	13	600	28.8581	59983	11.3	0	0
477	1	0	0	0	14	500	22.6997	39062.2	6.25	0	0
478	1	0	1	0	20	450	23.6547	68823.1	9.55	0	0
479	1	0	1	0	11	1050	19.0144	58621.6	7.29	0	0
480	1	0	1	0	7	300	21.0939	36932.4	7.05	0	0
481	1	0	0	0	9	600	17.7945	76492.9	7.4	0	0
482	1	0	1	0	11	500	26.4453	34675.1	6.45	1	1
483	1	0	0	0	8	100	21.7778	28227.7	6.25	0	0
484	1	0	1	0	14	770	22.1003	45691.7	8.3	0	0
485	1	0	1	0	15	1000	22.8374	57097.1	8.53	0	0
486	1	0	0	0	25	250	17.1563	70034.4	6.16	1	1
487	1	0	1	0	8	450	26.079	54433.8	10.14	0	1
488	1	0	1	0	11	530	17.698	67260.6	7.35	0	0
489	1	0	0	0	11	450	22.5827	49182	6.35	0	0
490	1	0	0	0	18	800	21.0938	71577.4	8.28	0	0
491	1	0	0	0	21	1500	24.2389	58169.6	8	0	0
492	1	0	0	0	8	380	24.6914	42636.5	5.35	0	0
493	1	0	0	1	10	300	23.0192	32033.2	6.5	0	0
494	1	0	1	0	14	280	21.875	52064.8	8.16	0	0
495	1	0	0	0	10	400	20.3111	35690.4	6.2	0	0
496	1	0	0	0	9	400	17.5781	53342.4	5.3	0	0
497	1	0	0	0	11	750	23.0222	54260.7	6.05	0	0
498	1	0	1	0	14	400	19.8868	61683.2	6.35	0	0
499	1	0	0	0	5	1100	32.1396	44301.9	8.19	0	1
500	1	0	0	0	11	650	22.8889	43410.9	7	0	0
501	1	0	0	0	10	200	21.5682	37267.6	6.4	0	0
502	1	0	1	0	11	400	17.6471	43628.8	6.1	0	0
503	1	0	1	0	11	150	19.6875	44043.6	7.33	0	0
504	1	0	1	1	13	900	23.1473	36896.5	4.28	0	0
505	1	0	0	0	14	750	32.8955	52705.7	8.48	0	0
506	1	0	0	0	13	550	23.7228	54595.2	7.05	0	0
507	1	0	1	1	11	600	22.5466	50193.8	5.25	0	0
508	1	0	0	0	11	550	21.0938	40107.8	13.06	0	0
509	1	0	1	0	14	750	23.7387	49546.9	9	0	0
510	1	0	1	0	14	750	22.5694	49546.9	5.08	0	0
511	1	0	0	0	14	700	18.4816	41533.3	6.12	0	0
512	1	0	0	0	15	400	22.6562	54750.7	6.14	0	0
513	1	0	0	0	11	280	23.9377	51097.3	5.3	0	0
514	1	0	1	0	11	400	20.1457	58251.4	7.21	0	0
515	1	0	0	0	10	200	18.2424	33441.1	4.16	0	0
516	1	0	1	0	18	200	24.6914	39640.9	4.2	0	0
517	1	0	0	0	21	350	24.6914	40585.1	6.26	0	0
518	1	0	1	0	16	700	17.9982	59704.4	8.07	0	0
519	1	0	1	0	9	250	26.897	56858.4	4.56	1	0
520	1	0	0	0	12	150	22.3133	55108.3	8.11	0	0
521	1	0	0	0	11	570	18.3655	40904.6	7.1	0	0
522	1	0	1	0	9	1850	20.3489	75475.1	6.5	0	1
523	1	0	1	0	9	300	24.3025	27718.9	3.51	0	0
524	1	0	0	0	7	800	25.0361	36096.6	7.18	0	0
525	1	0	1	0	16	1200	22.8374	53734.5	7	0	1
526	1	0	0	0	7	450	29.2388	42713.5	7.43	1	0
527	1	0	0	0	26	400	19.0952	60288.6	10.05	0	0
528	1	0	0	0	9	560	24.6094	39869.4	6.14	0	0
529	1	0	0	0	9	1300	18.3594	37803.3	3.45	0	0
530	1	0	0	0	8	400	19.2277	37997.4	4	0	0
531	1	0	0	0	12	80	19.8962	44311	3.58	0	0
532	1	0	0	0	13	800	22.7903	48481.5	7.27	0	0
533	1	0	1	0	15	600	26.6436	49557.8	5.53	0	0
534	1	0	0	0	8	400	21.6885	68062.9	5.3	0	0
535	1	0	0	0	21	510	22.3183	64281.7	9.46	0	0
536	1	0	0	0	9	1050	17.1875	49062.6	6.55	0	0
537	1	0	0	0	12	200	19.5213	44170.1	6.05	0	0
538	1	0	1	0	16	600	20.898	57520.8	6.12	0	0
539	1	0	0	0	14	800	26.079	47418.8	9.4	0	0
540	1	0	0	0	12	350	20.6575	58369	7.12	0	0
541	1	0	1	0	10	800	24.2764	54391.2	7.3	0	0
542	1	0	0	0	12	500	25.3333	54908.6	6.25	0	0
543	1	0	0	0	10	300	22.7556	37273	6.54	0	0
544	1	0	1	0	15	600	19.4141	57854	6.25	0	0
545	1	0	0	0	21	850	28.4506	62272.2	11.1	0	0
546	1	0	1	0	9	600	25.0865	39085.1	5.25	1	0
547	1	0	1	0	8	300	21.8685	40986.2	6.38	0	0
548	1	0	0	0	14	400	39.5556	35097.5	11.28	0	1
549	1	0	1	0	14	400	25.8219	53687.2	9.56	0	0
550	1	0	1	0	10	400	20.7612	44241.2	7	0	0
551	1	0	0	0	13	480	19.1001	49239.3	9.43	0	0
552	1	0	1	0	13	650	24.9135	54878.4	6.3	1	0
553	1	0	1	0	13	550	23.1142	54951.3	8.14	1	0
554	1	0	0	0	30	540	18.8268	78767.2	8.26	0	0
555	1	0	0	0	13	830	23.3984	72270.3	12.23	0	0
556	1	0	0	0	8	150	28.1227	36473.5	2.55	0	0
557	1	0	0	0	18	650	22.3908	73678.5	11.24	1	0
558	1	0	1	0	14	550	19.8543	65641.8	8.48	0	0
559	1	0	0	1	12	480	25.528	53420.5	9.29	0	0
560	1	0	0	1	8	450	24.2424	43881.1	9.31	0	0
561	1	0	0	0	9	550	20.6297	48166.8	7.2	0	0
562	1	0	0	0	8	400	21.8724	51900	6.31	0	0
563	1	0	1	0	11	150	20.3176	45383.1	6.1	0	0
564	1	0	0	0	12	500	21.583	54208.1	6.2	0	0
565	1	0	1	0	17	900	22.4784	55417.9	8.38	0	0
566	1	0	0	0	18	1200	18.6268	43138.3	9.28	0	0
567	1	0	0	0	18	350	21.2277	74651.4	9.02	0	0
568	1	0	0	0	31	520	27.0552	67142.8	6.32	0	0
569	1	0	0	0	14	300	20	67929.9	8.07	0	0
570	1	0	0	0	12	180	23.7024	67929.9	7.07	0	1
571	1	0	0	0	9	800	22.5124	45059.7	8.25	0	0
572	1	0	1	0	21	800	20.6795	58240.5	9.55	0	0
573	1	0	0	1	17	800	17.6309	58240.5	7.3	0	0
574	1	0	0	0	11	300	28.3045	42222.4	6.52	0	0
575	1	0	0	0	8	250	21.5302	42222.4	5	0	0
576	1	0	1	0	14	300	21.7188	53539.1	5.55	0	0
577	1	0	0	0	9	900	21.9261	34136.1	8.39	0	0
578	1	0	0	0	12	200	24.1198	46469.2	5.5	0	0
579	1	0	0	0	9	300	23.6996	36941.6	4.1	1	1
580	1	0	0	0	9	400	18.3518	36941.6	7.21	0	0
581	1	0	1	0	14	500	25.2082	69561.4	9.15	1	0
582	1	0	0	0	13	550	20.9343	69561.4	8.55	0	0
583	1	0	0	0	25	400	18.6395	75096.9	10.1	0	1
584	1	0	0	0	8	1100	26.7229	33011	6.34	0	0
585	1	0	0	0	13	800	22.5391	43937.9	13	0	0
586	1	0	0	0	14	700	25.4671	52773.6	8.3	0	0
587	1	0	0	0	14	1150	21.6441	52774.6	11.05	0	0
588	1	0	1	0	15	400	20.3489	60170.1	7.2	0	0
589	1	0	0	0	11	500	20.5457	42494.6	9	0	0
590	1	0	0	0	16	300	25.4039	43407.8	5.45	0	1
591	1	0	0	0	13	300	23.2834	40524.4	10.49	0	0
592	1	0	0	0	22	500	18.0994	86094.9	9	0	1
593	1	0	1	0	20	750	22	86094.9	8.53	0	0
594	1	0	1	0	8	250	20.8559	47384.6	5.4	0	0
595	1	0	0	0	7	300	24.8889	20457.8	2.58	0	1
596	1	0	0	0	16	2550	20.9755	41450.2	6.4	0	0
597	1	0	0	0	9	150	32.0415	22024.5	5.3	1	1
598	1	0	1	0	13	350	18.3768	46870.7	6.55	0	0
599	1	0	0	1	13	500	23.5294	44965.9	7.4	0	0
600	1	0	1	0	3	200	23.8281	44965.9	5.25	0	0
601	1	0	0	0	20	400	19.9022	69556.2	5.2	0	0
602	1	0	0	0	13	750	27.2824	39705.7	6.3	0	0
603	1	0	0	0	11	750	21.6797	42074.5	7.13	0	0
604	1	0	0	0	10	500	16.8475	35659.6	7.37	0	0
605	1	0	1	0	20	1100	35.0032	53532.9	7.44	0	0
606	1	0	0	0	12	450	27.7423	53532.9	8.3	0	0
607	1	0	1	0	29	400	20.5499	70121	11.23	0	0
608	1	0	0	0	8	950	31.4879	46319.7	7.02	0	0
609	1	0	0	0	14	500	17.1468	53100.9	12.4	0	0
610	1	0	1	0	10	500	20.0692	56872.6	7.42	0	0
611	1	0	0	0	15	1600	22.8329	58911.7	10.33	1	0
612	1	0	1	0	13	250	23.75	47666.1	5.48	0	0
613	1	0	1	0	13	350	25.0399	47666.1	6.47	0	0
614	1	0	1	0	11	300	20.6523	54258.2	5.48	0	0
615	1	0	0	0	14	650	21.6794	52460.8	8.2	0	0
616	1	0	1	0	21	800	28.6501	52680.1	6.4	0	0
617	1	0	1	0	21	350	26.1719	52680.1	7.42	1	1
618	1	0	0	1	20	450	24.9135	52682.1	5.45	0	1
619	1	0	0	0	14	800	21.1194	64336.8	7.45	0	0
620	1	0	1	0	15	400	18.6214	51499.5	7.07	0	0
621	1	0	1	0	24	500	19.5409	48375.1	6.3	0	0
622	1	0	0	0	11	620	22.4766	42015.3	5.4	0	0
623	1	0	1	0	14	800	25.3444	47884.6	7.1	0	0
624	1	0	0	0	7	1200	22.3537	32167.7	6.05	0	0
625	1	0	0	0	9	800	24.0741	45278.3	6.05	0	0
626	1	0	0	0	7	100	19.3572	24778.1	4.25	0	0
627	1	0	0	1	11	300	25.5709	45714.1	5.12	0	0
628	1	0	1	0	61	450	25.1562	68364.1	9.25	0	1
629	1	0	0	0	14	400	30.3556	42008.1	13.28	0	0
630	1	0	0	0	10	350	23.067	46129.5	5.35	0	1
631	1	0	1	0	17	650	27.6571	56619.8	8.18	0	0
632	1	0	0	0	9	1000	19.3359	43080.3	8.47	0	0
633	1	0	1	0	11	1450	19.9816	37079.4	6.45	0	0
634	1	0	0	0	13	1000	21.3507	33316.7	5.39	0	0
635	1	0	0	0	20	250	21.7547	53764.1	6.35	0	0
636	1	0	0	0	14	500	24.4704	42372.1	8.1	0	0
637	1	0	0	0	16	1000	18.8092	51117.1	6.57	0	0
638	1	0	0	0	7	250	21.1876	24889.5	3.56	0	0
639	1	0	1	0	14	300	20.7207	40822.2	7.02	0	0
640	1	0	0	0	5	300	20.753	40733.9	6.3	0	0
641	1	0	1	0	15	800	24.8789	46980.3	10	0	0
642	1	0	0	0	12	350	20.6035	33357.2	8.15	0	0
643	1	0	1	0	18	600	25	33357.2	7.15	0	1
644	1	0	0	0	29	200	23.768	68319.1	6.01	0	1
645	1	0	0	0	25	700	24.7475	68319.1	7.45	1	0
646	1	0	0	0	8	350	19.9219	39078.7	6.17	0	0
647	1	0	0	0	14	250	22.1741	44062.1	4.37	0	0
648	1	0	0	0	13	150	19.3548	56112.6	4.56	0	0
649	1	0	1	0	9	400	21.6013	43510.6	7.21	0	0
650	1	0	0	0	10	400	27.0552	48537.9	6	0	0
651	1	0	0	0	10	1150	19.6629	48537.9	6.55	0	0
652	1	0	0	0	9	500	20.0391	37170.9	7	0	0
653	1	0	1	0	16	800	22.8624	58741.8	7.56	0	1
654	1	0	1	0	12	250	26.5696	57457.6	6.3	0	0
655	1	0	0	0	14	400	25.917	59344.3	9.05	1	0
656	1	0	0	0	11	300	24.4229	40911.3	6.31	0	0
657	1	0	0	0	8	700	22.9758	45693.1	9.44	0	0
658	1	0	0	0	14	800	20.3125	58936.4	6.15	0	0
659	1	0	0	0	9	550	20.7031	32027.4	9.4	0	0
660	1	0	1	0	5	650	21.5679	36259.4	5.03	0	0
661	1	0	0	0	11	800	26.0444	34841	6.35	0	0
662	1	0	1	0	12	210	22.3183	37531.8	4.45	0	0
663	1	0	1	0	18	350	25.2082	48080.4	7.59	1	0
664	1	0	0	0	14	200	20.7031	48080.4	5.5	0	0
665	1	0	0	0	22	400	21.5611	36359.3	6.1	0	0
666	1	0	0	0	17	550	18.1164	55778.4	7.18	0	0
667	1	0	0	0	8	300	18.3296	36198.7	5.45	0	0
668	1	0	0	0	8	800	21.0156	39277.3	7.01	0	0
669	1	0	0	0	8	300	18.4897	32430	5.35	0	1
670	1	0	1	0	16	150	20.8209	33188.6	6.54	0	0
671	1	0	1	0	17	500	20.1038	51835.6	8.54	0	0
672	1	0	0	0	11	400	25.6644	38322.6	5	1	0
673	1	0	0	1	13	500	22.8879	43645.4	6.25	0	0
674	1	0	0	0	10	750	19.3078	44829.8	8.32	0	0
675	1	0	0	1	14	400	23.9512	40788.1	6.05	1	1
676	1	0	0	0	14	400	24.1948	59076.4	9.2	0	1
677	1	0	0	0	6	650	21.436	40782.7	7.43	0	0
678	1	0	0	0	14	450	24.8889	34340.2	4.16	0	0
679	1	0	1	0	16	300	21.875	59891.5	7.5	0	0
680	1	0	0	0	14	200	27.9111	39819.2	5.15	0	1
681	1	0	1	0	11	300	25.3302	44250.8	5.53	0	0
682	1	0	0	0	8	300	21.3747	64907.3	5.4	0	0
683	1	0	1	0	14	470	21.262	45507.7	10.07	0	0
684	1	0	0	0	15	350	19.786	49259.7	9.13	0	0
685	1	0	1	0	15	300	20.3645	39087.3	5.2	0	0
686	1	0	0	0	13	800	27.45	47143.6	8.58	0	1
687	1	0	0	0	23	200	25.0572	68316.3	4.34	0	0
688	1	0	1	0	14	500	19.0311	49806.3	8.5	0	0
689	1	0	1	0	8	500	20.9985	37685.3	5.12	0	0
